# Supplementary material for: Chemical Profiling and UPLC-qTOF-MS/MS-Based Metabolomics of Three Different Parts of Edgeworthia chrysantha and Identification of Glucose Uptake-Enhancing Compounds
Source: Nutrients. 2025 Aug 19;17(16):2684. doi: 10.3390/nu17162684 (PMC12389323; doi:10.3390/nu17162684)
Supplement: Supplementary file 1 [file nutrients-17-02684-s001.zip]

Archive with 1 entries (1 files):
- nutrients-3809399-supplementary.pdf
